# Supplementary material for: An NMR Study on Hydration and Molecular Interaction of Phytantriol-Based Liquid Crystals
Source: Pharmaceutics. 2022 Oct 27;14(11):2312. doi: 10.3390/pharmaceutics14112312 (PMC9697928; doi:10.3390/pharmaceutics14112312)
Supplement: Supplementary file 1 [file pharmaceutics-14-02312-s001.zip]

Archive with 1 entries (1 files):
- pharmaceutics-1957448-supplementary.pdf
